# Supplementary material for: Untargeted Metabolomics Insights into Newborns with Congenital Zika Infection
Source: Pathogens. 2021 Apr 13;10(4):468. doi: 10.3390/pathogens10040468 (PMC8070065; doi:10.3390/pathogens10040468)
Supplement: Supplementary file 1 [file pathogens-10-00468-s001.zip]

Archive with 5 entries (4 files):
- pathogens-1135369 supplementary/
- pathogens-1135369 supplementary/Figure-S1.docx
- pathogens-1135369 supplementary/Figure-S2_REVISED.docx
- pathogens-1135369 supplementary/Table-S1.xlsx
- pathogens-1135369 supplementary/Table-S2_REVISED-2.xlsx
