# Supplementary material for: Untargeted Metabolomics Insights into Newborns with Congenital Zika Infection
Source: Pathogens. 2021 Apr 13;10(4):468. doi: 10.3390/pathogens10040468 (PMC8070065; doi:10.3390/pathogens10040468)
Supplement: Supplementary file 1 [file pathogens-10-00468-s001.zip › pathogens-1135369 supplementary/Table-S1.xlsx]

## Sheet: Plan1
SUPPLEMENTARY MATERIALS - TABLE S1
Untargeted metabolomics insights of newborns with congenital Zika infection
Estéfane da C. Nunes, Ana M. B. de Filippis on behalf of ZikAction Consortium, Taiane do E. S. Pereira, Nieli R. da C. Faria, Álvaro Salgado, Cleiton S. Santos, Teresa C. P. X. Carvalho, Juan I. Calcagno Flávia L. L. Chalhoub, David Brown, Marta Giovanetti, Luiz C. J. Alcantara, Fernanda Khouri Barreto, Isadora C. de Siqueira, and Gisele A. B. Canuto.
Table S1. Clinical patients' description and ZIKV diagnosis results.
Group	Sample	InterGrowth Classification	Newborn anti-ZIKV IgM	Newborn ZIKV RT-PCR	Sex	Birth Date	Head circumference (cm)	Maternal comorbidity	Complication during pregnancy	Types of birth	Maternal rash (gestational trimester)
ZNMN	1	Normocephalic	N	N	M	2016-03-06	34.5	No	No	Vaginal	Yes (first)
	2	Normocephalic	N	N	F	2016-03-05	32	No	No	Vaginal	No
	3	Normocephalic	N	N	M	2016-03-07	32	No	No	Vaginal	No
	4	Normocephalic	N	N	M	2016-03-09	32	No	No	Vaginal	No
	5	Normocephalic	N	N	M	2016-04-02	34.5	No	No	Vaginal	Yes (first)
	6	Normocephalic	N	N	M	2016-04-06	34	No	No	Vaginal	Yes (third)
	7	Normocephalic	N	N	F	2016-05-28	34	No	No	Vaginal	No
	8	Normocephalic	N	N	M	2016-02-02	34	No	No	Cesarian	Yes (first)
	9	Normocephalic	N	N	F	2016-05-03	32	No	No	Vaginal	Yes (first)
ZPMN	10	Normocephalic	P	P	M	2016-01-20	33	No	No	Vaginal	Yes (second)
	11	Normocephalic	P	N	F	2016-03-14	29	No	No	Cesarian	Yes (NI)
	12	Normocephalic	P	N	F	2016-03-23	37	No	No	Cesarian	Yes (first)
	13	Normocephalic	N	P	M	2016-02-01	37	HBP	No	Vaginal	Yes (first)
	14	Normocephalic	P	N	M	2016-01-31	34.5	No	No	Vaginal	No
	15	Normocephalic	N	P	M	2016-02-15	35.6	No	No	Vaginal	Yes (first)
	16	Normocephalic	N	P	F	2016-02-22	34	No	No	Cesarian	Yes (first)
ZPMP	17	Severe Microcephalic	N	P	F	2016-03-16	25.5	No	No	Vaginal	Yes (NI)
	18	Microcephalic	N	P	F	2016-04-06	31	HBP	No	Vaginal	No
	19	Microcephalic	N	P	M	2016-02-09	31	No	No	Vaginal	No
	20	Microcephalic	P	P	M	2016-02-20	32	No	No	Vaginal	No
	21	Severe Microcephalic	P	N	M	2016-01-17	27	No	No	Vaginal	No
	22	Microcephalic	P	N	F	2016-05-08	31	ET	No	Cesarian	No
	23	Microcephalic	P	N	F	2016-05-12	30	HBP	PE	Vaginal	No
	24	Microcephalic	P	N	F	2016-09-18	31	No	No	Vaginal	Yes (NI)
	25	Microcephalic	P	N	F	2016-10-24	31	No	No	Vaginal	Yes (third)
	26	Severe Microcephalic	P	N	F	2016-11-30	27	No	No	Vaginal	Yes (NI)
Labels: N - negative; P - positive; F - female; M - male; HBP - high blood pressure; PE - pre-eclampsia; and ET - essential thrombocythemia; NI - no information.
