# Supplementary material for: Untargeted Metabolomics Insights into Newborns with Congenital Zika Infection
Source: Pathogens. 2021 Apr 13;10(4):468. doi: 10.3390/pathogens10040468 (PMC8070065; doi:10.3390/pathogens10040468)
Supplement: Supplementary file 1 [file pathogens-10-00468-s001.zip › pathogens-1135369 supplementary/Table-S2_REVISED-2.xlsx]

## Sheet: Plan1
SUPPLEMENTARY MATERIALS - TABLE S2
Untargeted metabolomics insights of newborns with congenital Zika infection
Estéfane da C. Nunes, Ana M. B. de Filippis on behalf of ZikAction Consortium, Taiane do E. S. Pereira, Nieli R. da C. Faria, Álvaro Salgado, Cleiton S. Santos, Teresa C. P. X. Carvalho, Juan I. Calcagno Flávia L. L. Chalhoub, David Brown, Marta Giovanetti, Luiz C. J. Alcantara, Fernanda Khouri Barreto, Isadora C. de Siqueira, and Gisele A. B. Canuto.
Table S2. Statistical results of metabolites or classes and chemical characteristics found by untargeted metabolomics of serum samples by GC-MS analysis.
					ZPMP vs. ZNMN				ZPMN vs. ZNMN				ZPMP vs. ZPMN
Identification/Annotation	Monoisotopic Mass	Chemical Formula	m/z Qualifier	Corrected RT (min)	VIP score	p-value	FC	Statistical Relevant?	VIP score	p-value	FC	Statistical Relevant?	VIP score	p-value	FC	Statistical Relevant?
DL-isoleucine	131.095	C6H13NO2	86	8.78	0.71	0.3568	1.16	No	1.2	0.3568	0.969	Yes (VIP)	0.87	0.3568	1.2	No
L-serine	105.043	C3H7NO3	116	9.71	0.72	0.2984	0.87	No	1.88	0.2984	0.71	Yes (VIP and ML)	1.1	0.2984	1.21	Yes (VIP)
L-threonine / L-allothreonine*	119.058	C4H9NO3	117	10.54	0.77	0.2433	1.03	No	1.28	0.2433	0.75b	Yes (VIP and ML)	1.04	0.2433	1.37	Yes (VIP)
L-valine	117.079	C5H11NO2	72	7.69	0.41	0.5855	0.8	No	1.21	0.5855	0.882	Yes (VIP)	0.59	0.5855	0.91	No
N-methylglutamic acid	161.069	C6H11NO4	188	13.38	0.37	0.6015	0.78	No	1	0.6015	1.08	No	0.45	0.6015	0.72	Yes (ML)
Aldohexose (D-glucose / D-mannose)**	180.063	C6H12O6	319	17.71	1.18	0.0334	0.599	Yes (VIP and p-value)	1	0.8235	2.13	No	1.2	0.0417	0.281	Yes (VIP)
Sugar alcohol (D-mannitol / D-sorbitol)**	182.079	C6H14O6	205	17.5	0.97	0.1597	0.3	No	0.24	0.1597	0.7	No	1.16	0.1597	0.425	Yes (VIP)
Aldohexose (D-mannose / D-altrose)**	180.063	C6H12O6	319	17.72	1.1	0.0286	0.61	Yes (VIP and p-value)	1.06	0.0286	2.3	Yes (VIP and p-value)	1.13	0.032	0.26	Yes (VIP)
Glucoheptonic acid / ribonic acid-gamma-lactone / gluconic acid lactone	226.0689 / 148.0372 / 178.0477	C7H14O8 / C5H8O5 / C6H10O6	217	17.91	0.75	0.0743	1.48	No	0.63	0.0743	0.88	Yes (ML)	1.05	0.0743	1.67	Yes (VIP and ML)
Methyl-beta-D-galactopyranoside	194.079	C7H14O6	204	16.94	1.12	0.0397	0.52	Yes (VIP, p-value, and ML)	0.58	0.9479	0.84	Yes (ML)	1.01	0.032	0.616	Yes (VIP)
Hexose (tagatose or L-sorbose)** / D-lyxosylamine (hexoamine)	180.0634 / 149.0688	C6H12O6 / C5H11NO4	103	14.98	0.19	0.7199	0.88	Yes (ML)	0.54	0.7199	1.37	No	0.37	0.7199	0.64	No
Palmitic acid	256.24	C16H32O2	117	18.93	1.07	0.2632	0.619	Yes (VIP)	0.71	0.2632	0.72	No	0.73	0.2632	0.87	No
Stearic acid	284.272	C18H36O2	117	20.53	1.05	0.3517	0.64	Yes (VIP)	0.65	0.3517	0.84	Yes (ML)	0.67	0.3517	0.77	No
Phosphoric acid	97.9769	H3PO4	299	9.96	0.62	0.2613	0.75	Yes (ML)	0.87	0.2613	0.69	Yes (ML)	0.35	0.2613	1.08	No
Pyruvic acid	88.016	C3H4O3	174	6.74	0.65	0.279	1.07	No	0.85	0.279	0.81	No	0.72	0.279	1.31	Yes (ML)
Urea	60.0324	CH4N2O	189	9.59	1.31	0.1959	0.5	Yes (VIP)	2.41	0.1959	0.41	Yes (VIP and ML)	2.15	0.1959	1.21	Yes (VIP and ML)
*Indistinguishable isomers.
**Metabolites indistinguishable by spectral pattern and retention time under GC-MS, annotation by class.
Fold change (FC) calculated by the ration of first group by second group. For example, in DL-isoleucine FC = 0.97 for ZPMP vs ZNMN, means that the metabolite is decreased in ZPMP group compared to ZNMN.
Results from ML are presented in Figure S2 (Supplementary Materials).
